# Supplementary material for: A framework for increasing the availability of life cycle inventory data based on the role of multinational companies
Source: Int J Life Cycle Assess. 2017 Oct 4;23(9):1744–60. doi: 10.1007/s11367-017-1391-y (PMC6428398; doi:10.1007/s11367-017-1391-y)
Supplement: Supplementary file 2 — (XLSX 253 kb) [file 11367_2017_1391_MOESM2_ESM.xlsx]

## Sheet: Authors
		Can multinational companies play an effective role in collecting life cycle inventory data? A confectionery case study by Nestlé
		J. H. Miah a,b,*, A. Griffiths c, R. McNeill d, , S. Halvorson e, U. Schenker f, N.D. Espinoza-Orias f, S. Morse b, A. Yang g, and J. Sadhukhan b
		a Nestlé UK Ltd, Rowan Drive, Fawdon, Newcastle Upon Tyne, NE3 3TR, UK
		b Centre for Environmental Strategy (CES), Faculty of Engineering & Physical Sciences, University of Surrey, Guildford, GU2 7XH, UK
		c Nestlé UK Ltd, Group Technical and Production, Haxby Road, York, YO91 1XY, UK
		d Nestlé Confectionery Product & Technology Centre (PTC), Haxby Road, York, YO91 1XY, UK
		e Nestlé Research Centre (NRC), CT-Nutrition, Health, Wellness & Sustainability, 1000 Lausanne 26, Switzerland
		f Nestlé Research Centre (NRC), Sustainability & Novel Packaging, 1000 Lausanne 26, Switzerland
		g Department of Engineering Science, University of Oxford, Parks Road, Oxford, OX1 3PJ, UK
		E-mail address: j.miah@surrey.ac.uk (J.H. Miah)

## Sheet: Modelling information
	LCA tool:	GaBi 6.0
	Energy profiles:
	RER: hard coal, burned in industrial furnace 1-10MW
	RER: heat, at cogen 1MWe lean burn, allocation exergy
	RER: heat, natural gas, at industrial furnace >100kW
	RER: heavy fuel oil, burned in industrial furnace 1MW, non-modulating
	RER: light fuel oil, burned in industrial furnace 1MW, non-modulating
	RER: natural gas, burned in industrial furnace >100kW
	CH: heat, softwood chips from industry, at furnace 1000kW
	Electricity, medium voltage, production (profile matched to closest country)

## Sheet: Aggregated LCI
		Crude oil	42-44	MJ/kg	http://www.world-nuclear.org/info/Facts-and-Figures/Heat-values-of-various-fuels/
		average	43	MJ/kg
		Hard black coal	23.9	MJ/kg	http://www.world-nuclear.org/info/Facts-and-Figures/Heat-values-of-various-fuels/
		Coconut shell	3500-4000	kcal/kg	http://www.biofuelresource.com/coconut-shell/
		Coconut shell	15.7	MJ/kg
NO	Material name	Location	Boundary	Electricity (kWh/ton)	Electricity (kWh/kg)	Electricity (MJ/kg)	Natural Gas (kWh/ton)	Natural Gas (MJ/kg)	Crude Oil (ton/ton)	Crude Oil (MJ/kg)	Coal (ton/ton)	Coal (MJ/kg)	Biomass (ton/ton)	Biomass (MJ/kg)	Water (m3/ton)	Solid Waste (ton/ton)
1	Aluminium foil	ENGLAND	Gate – to – gate	254	0.254	0.9144	3430	12.348	0	0	0	0	0	0	0	-
2	Aluminium foil	ENGLAND	Gate – to – gate	424	0.424	1.5264	546	1.9656	0	0	0	0	0	0	0	0
3	Apple grape juice concentrate	SPAIN	Gate – to – gate	182	0.182	0.6552	2089	7.5204	0	0	0	0	0	0	1.85b	0.129
4	Apple juice concentrate	POLAND	Gate – to – gate	472	0.472	1.6992	861	3.0996	0	0	0	0	0	0	25.8ce	0.1
5	Apple liquid flavour	GERMANY	Gate – to – gate	94	0.094	0.3384	789.379	2.84176	0	0	0	0	0	0	6.12b	0.521
6	Biscuit shortcake milk chocolate coated	ENGLAND	Gate – to – gate	597	0.597	2.1492	234	0.8424	0	0	0	0	0	0	0.572b	0.0156
7	Blackcurrant liquid flavour	GERMANY	Gate – to – gate	611	0.611	2.1996	1361	4.8996	0	0	0	0	0	0	7.77b	0.03235
8	Blackcurrant liquid flavour	GERMANY	Gate – to – gate	94	0.094	0.3384	789.379	2.84176	0	0	0	0	0	0	6.12b	0.521
9	Blackcurrant liquid flavour	SWITZERLAND	Gate – to – gate	1028	1.028	3.7008	2722	9.7992	0	0	0	0	0	0	28.96bc	0.02811
10	Polypropylene film	ENGLAND	Gate – to – gate	1143	1.143	4.1148	3379	12.1644	0	0	0	0	0	0	0.227b	0.0721
11	Polypropylene film	ENGLAND	Gate – to – gate	1143	1.143	4.1148	3379	12.1644	0	0	0	0	0	0	0.186b	0.0721
12	Polypropylene film	ENGLAND	Gate – to – gate	788	0.788	2.8368	931	3.3516	0	0	0	0	0	0	0.517b	0.0822
13	Polypropylene film	ENGLAND	Gate – to – gate	788	0.788	2.8368	931	3.3516	0	0	0	0	0	0	0.478b	0.0822
14	BOPP metallised film	ENGLAND	Gate – to – gate	1143	1.143	4.1148	3379	12.1644	0	0	0	0	0	0	0.227b	0.0721
15	Cocoa butter (bean processing site)	GERMANY	Gate – to – gate	163	0.163	0.5868	341	1.2276	0	0	0	0	0	0	0.688b	0.0141
16	Cocoa butter (non-bean processing site)	ENGLAND	Gate – to – gate	33	0.033	0.1188	310	1.116	0	0	0	0	0	0	0.66b	0.0154
17	Cocoa liquor	ENGLAND	Gate – to – gate	211	0.211	0.7596	317	1.1412	0	0	0	0	0	0	0.0571b	0.13
18	Coconut powder	PHILIPPINIES	Gate – to – gate	500	0.5	1.8	0	0	0	0	0	0	1.41	22.137	23.55c	0.044
19	Corrugated board (single face)	ENGLAND	Gate – to – gate	821	0.821	2.9556	0	0	0	0	0	0	0	0	0	0
20	Corrugated board (single wall)	SCOTLAND	Gate – to – gate	279	0.279	1.0044	539	1.9404	0	0	0	0	0	0	0.792b	0.00585
21	Corrugated board (single wall)	ENGLAND	Gate – to – gate	172	0.172	0.6192	482	1.7352	0	0	0	0	0	0	0.398b	0.193
22	Corrugated board (single wall)	ENGLAND	Gate – to – gate	268	0.268	0.9648	388	1.3968	0	0	0	0	0	0	0.571b	0.244
23	Flour Wheat	SCOTLAND	Gate – to – gate	119	0.119	0.4284	0	0	0	0	0	0	0	0	0.0200b	0
24	Flour Wheat Wholemeal Unbleached	SCOTLAND	Gate – to – gate	119	0.119	0.4284	0	0	0	0	0	0	0	0	0.0174b	0
25	Flour whole oats	ENGLAND	Gate – to – gate	61.57	0.06157	0.221652	163	0.5868	0	0	0	0	0	0	0.122b	0.00163
26	Gelatine bovine powder	ITALY	Gate – to – gate	1011	1.011	3.6396	6459	23.2524	0	0	0	0	0	0	236.69bcd	0.113
27	Granulated [white] Sugar	ENGLAND	Gate – to – gate	0.888	0.000888	0.0031968	3981	14.3316	0	0	0	0	0	0	0.449b	3.78e-05
28	Granulated [white] Sugar	FRANCE	Gate – to – gate	13.21	0.01321	0.047556	568.15	2.04534	0	0	0	0	0	0	1.55bcd	0.000342
29	Gum arabic powder	FRANCE	Gate – to – gate	289	0.289	1.0404	3134	11.2824	0	0	0	0	0	0	3.58b	0.0025
30	Gum arabic powder	ENGLAND	Gate – to – gate	775	0.775	2.79	3559	12.8124	0	0	0	0	0	0	11.42b	0.0216
31	Gum arabic powder	FRANCE	Gate – to – gate	560	0.56	2.016	2800	10.08	0	0	0	0	0	0	4.8b	0.024
32	Laminate film; aluminium & BOPP	AUSTRIA	Gate – to – gate	1779	1.779	6.4044	1696	6.1056	0	0	0	0	0	0	0	0.2487
33	Laminate film; aluminium & Paper	AUSTRIA	Gate – to – gate	1386	1.386	4.9896	3707	13.3452	0	0	0	0	0	0	0	0.234
34	Laminate film; aluminium & Paper	AUSTRIA	Gate – to – gate	1619	1.619	5.8284	3748	13.4928	0	0	0	0	0	0	0	0.316
35	Laminate film; aluminium & Paper	ENGLAND	Gate – to – gate	424	0.424	1.5264	546	1.9656	0	0	0	0	0	0	0	0
36	Lecithin	SPAIN	Gate – to – gate	230	0.23	0.828	744	2.6784	0	0	0	0	0	0	1.76b	0.0634
37	Lemon liquid flavour	GERMANY	Gate – to – gate	611	0.611	2.1996	1361	4.8996	0	0	0	0	0	0	7.77b	0.03235
38	Lemon liquid flavour	GERMANY	Gate – to – gate	94	0.094	0.3384	789.379	2.84176	0	0	0	0	0	0	6.12b	0.521
39	Lime liquid flavour	GERMANY	Gate – to – gate	611	0.611	2.1996	1361	4.8996	0	0	0	0	0	0	7.77b	0.03235
40	Liquid refined sugar	ENGLAND	Gate – to – gate	37	0.037	0.1332	5.73	0.020628	0	0	0	0	0	0	0.34b	0.0013
41	Malt liquid extract	SCOTLAND	Gate – to – gate	96	0.096	0.3456	2098	7.5528	0	0	0	0	0	0	2.7b	1
42	Milk Skimmed Powder	ENGLAND	Gate – to – gate	339	0.339	1.2204	1114	4.0104	0	0	0	0	0	0	2.59b	0
43	Multilayer - Plastics; (1) OPP, (2) PP	ENGLAND	Gate – to – gate	441	0.441	1.5876	472	1.6992	0	0	0	0	0	0	0.175b	0.088
44	Orange liquid flavour	GERMANY	Gate – to – gate	611	0.611	2.1996	1361	4.8996	0	0	0	0	0	0	7.77b	0.03235
45	Orange liquid flavour	GERMANY	Gate – to – gate	611	0.611	2.1996	1361	4.8996	0	0	0	0	0	0	7.77b	0.03235
46	Paper and fiber board	ENGLAND	Gate – to – gate	1002	1.002	3.6072	312	1.1232	0	0	0	0	0	0	52.63b	0.295
47	Paper and fiberboard	ENGLAND	Gate – to – gate	632	0.632	2.2752	941	3.3876	0	0	0	0	0	0	0	-
48	Peppermint oil	SWITZERLAND	Gate – to – gate	1028	1.028	3.7008	2722	9.7992	0	0	0	0	0	0	28.96bc	0.02811
49	Polypropylene film	ENGLAND	Gate – to – gate	1143	1.143	4.1148	3379	12.1644	0	0	0	0	0	0	0.199b	0.0721
50	Solid fiber board	ENGLAND	Gate – to – gate	1139	1.139	4.1004	355	1.278	0	0	0	0	0	0	59.84b	0.295
51	Strawberry juice concentrate	POLAND	Gate – to – gate	150	0.15	0.54	2312	8.3232	0	0	0	0	0	0	4b	0.3
52	Strawberry juice concentrate	POLAND	Gate – to – gate	472	0.472	1.6992	861	3.0996	0	0	0	0	0	0	25.8ce	0.1
53	Strawberry liquid flavour	SWITZERLAND	Gate – to – gate	260	0.26	0.936	641	2.3076	0	0	0	0	0	0	41b	0.285
54	Strawberry liquid flavour	SWITZERLAND	Gate – to – gate	1028	1.028	3.7008	2722	9.7992	0	0	0	0	0	0	28.96bc	0.02811
55	Sugar Black Liquid	ENGLAND	Gate – to – gate	0.888	0.000888	0.0031968	3981	14.3316	0	0	0	0	0	0	0.449b	3.78e-05
56	Sugar Black Liquid	ENGLAND	Gate – to – gate	31	0.031	0.1116	5.73	0.020628	0	0	0	0	0	0	0.18b	0.00182
57	Sugar icing	ENGLAND	Gate – to – gate	0.888	0.000888	0.0031968	3981	14.3316	0	0	0	0	0	0	0.449b	3.78e-05
58	Sugar Invert Liquid	ENGLAND	Gate – to – gate	21	0.021	0.0756	5.73	0.020628	0	0	0	0	0	0	0.22b	0.0015
59	Sugar White Liquid	ENGLAND	Gate – to – gate	0.888	0.000888	0.0031968	3981	14.3316	0	0	0	0	0	0	0.449b	3.78e-05
60	Sugar White Liquid	ENGLAND	Gate – to – gate	37	0.037	0.1332	5.73	0.020628	0	0	0	0	0	0	0.34b	0.0013
61	Toffee liquid flavour	GERMANY	Gate – to – gate	611	0.611	2.1996	1361	4.8996	0	0	0	0	0	0	7.77b	0.03235
62	Vanilla liquid flavour	FRANCE	Gate – to – gate	484	0.484	1.7424	330	1.188	0	0	0	0	0	0	8.23b	0.0276
63	Vanilla liquid flavour	GERMANY	Gate – to – gate	94	0.094	0.3384	789.379	2.84176	0	0	0	0	0	0	6.12b	0.521
64	Vanilla liquid flavour	FRANCE	Gate – to – gate	576	0.576	2.0736	393	1.4148	0	0	0	0	0	0	6.76b	0.0329
65	Whey permeate powder	Ireland	Gate – to – gate	470	0.47	1.692	0	0	0.0252	1.0836	0.228	5.4492	0	0	16.4bd	0
66	Whey permeate powder	ENGLAND	Gate – to – gate	1114	1.114	4.0104	3993	14.3748	0	0	0	0	0	0	30c	0
67	Wrapper paper	ENGLAND	Gate – to – gate	632	0.632	2.2752	941	3.3876	0	0	0	0	0	0	0	-
68	Confectionery factory	ENGLAND	Gate – to – gate	1405	1.405	5.058	920	3.312	0	0	0	0	0	0	3.49	0.041
69	Chocolate confectionery products	ENGLAND	Gate – to – gate	1220	1.22	4.392	934	3.3624	0	0	0	0	0	0	3.58	0.057
70	Sugar confectionery products	ENGLAND	Gate – to – gate	1672	1.672	6.0192	876	3.1536	0	0	0	0	0	0	4.09	0.032
71	Biscuit confectionery products	ENGLAND	Gate – to – gate	1650	1.65	5.94	983	3.5388	0	0	0	0	0	0	1.52	0.042
72	Milk crumb	SCOTLAND	Gate – to – gate	199.6	0.1996	0.71856	638.704	2.29933	0	0	0	0	0	0	-	-
73	Milk Chocolate	ENGLAND	Gate – to – gate	202.5	0.2025	0.729	156.364	0.562909	0	0	0	0	0	0	0.252	-
74	Wafer flavour	GERMANY	Gate – to – gate	611	0.611	2.1996	1361	4.8996	0	0	0	0	0	0	7.77b	0.03235

## Sheet: Overview LCIA
		LCIA CATEGORY		CML 2001 - Nov. 2010	CML 2001 - Nov. 2010	CML 2001 - Nov. 2010	Impact 2002+	Impact 2002+	Impact 2002+	ReCiPe 1.07	ReCiPe 1.07	ReCiPe 1.07	TRACI 2.1	TRACI 2.1	TRACI 2.1
NO	Material name	Location	Boundary	Global Warming Potential, excl biogenic carbon (GWP 100 years) [kg CO2-Equiv.]	Abiotic Depletion (ADP elements) [kg Sb-Equiv.]	Ozone Layer Depletion Potential (ODP, steady state) [kg R11-Equiv.]	Aquatic acidification - Midpoint [kg SO2-Eq. to air]	Terrestrial ecotoxicity - Midpoint [kg TEG-Eq. to soil]	Aquatic eutrophication - Midpoint [kg PO4-Eq. to water]	Agricultural land occupation [m2a]	Urban land occupation [m2a]	Water depletion [m3]	Human Health Particulate Air [kg PM2,5-Equiv.]	Human toxicity, cancer (recommended) [CTUh]	Resources, Fossil fuels [MJ surplus energy]
1	Aluminium foil	ENGLAND	Gate – to – gate	1.03457	5.05483e-08	1.30823e-07	0.000676811	0.600067	0.000169468	0.00307016	0.00099821	0.314193	0.000129814	2.20685e-11	#REF!
2	Aluminium foil	ENGLAND	Gate – to – gate	0.392313	2.37008e-08	2.65761e-08	0.000607073	0.408286	0.000222382	0.0046593	0.00114722	0.377415	0.00014129	6.87431e-12	0.567836
3	Apple grape juice concentrate	SPAIN	Gate – to – gate	0.630802	3.46004e-08	8.28272e-08	0.000819007	0.479033	0.000142114	0.00214372	0.000606085	0.808898	0.000126928	1.49822e-11	1.33867
4	Apple juice concentrate	POLAND	Gate – to – gate	0.748644	3.03946e-08	3.66449e-08	0.00240894	0.769537	0.00172509	0.011103	0.00216526	0.525375	0.000395766	1.22233e-11	0.615428
5	Apple liquid flavour	GERMANY	Gate – to – gate	0.266404	1.47494e-08	3.18767e-08	0.000128987	0.148917	0.000245835	0.00092224	0.000279465	0.181587	3.16658e-05	5.50397e-12	0.497082
6	Biscuit shortcake milk chocolate coated	ENGLAND	Gate – to – gate	0.41396	2.70779e-08	1.7527e-08	0.000800557	0.513332	0.000306843	0.00651209	0.00156147	0.516155	0.000191118	2.91132e-12	0.476455
7	Blackcurrant liquid flavour	GERMANY	Gate – to – gate	0.747062	5.10777e-08	6.72332e-08	0.000464454	0.544472	0.00148947	0.00554823	0.00139163	1.2966	0.000149395	1.38054e-11	0.963386
8	Blackcurrant liquid flavour	GERMANY	Gate – to – gate	0.264262	1.46471e-08	3.18035e-08	0.000129939	0.150157	0.000235919	0.000905677	0.000272174	0.215931	3.14206e-05	5.47644e-12	0.496735
9	Blackcurrant liquid flavour	SWITZERLAND	Gate – to – gate	0.833387	7.45435e-08	1.1885e-07	0.000693352	0.850172	0.000371616	0.00235308	0.000777628	8.02987	0.000159417	1.88486e-11	1.74717
10	Polypropylene film	ENGLAND	Gate – to – gate	1.54786	8.61815e-08	1.42101e-07	0.00182854	1.31862	0.000621715	0.0127314	0.0032833	1.07144	0.000408583	2.95386e-11	2.67503
11	Polypropylene film	ENGLAND	Gate – to – gate	1.54786	8.61815e-08	1.42101e-07	0.00182854	1.31862	0.000621715	0.0127314	0.0032833	1.07144	0.000408583	2.95386e-11	2.67503
12	Polypropylene film	ENGLAND	Gate – to – gate	0.706831	4.30348e-08	4.61899e-08	0.00111951	0.748892	0.000412285	0.0086515	0.00212343	0.698967	0.000261327	1.22757e-11	1.00332
13	Polypropylene film	ENGLAND	Gate – to – gate	0.706831	4.30348e-08	4.61899e-08	0.00111951	0.748892	0.000412285	0.0086515	0.00212343	0.698967	0.000261327	1.22757e-11	1.00332
14	BOPP metallised film	ENGLAND	Gate – to – gate	1.54786	8.61815e-08	1.42101e-07	0.00182854	1.31862	0.000621715	0.0127314	0.0032833	1.07144	0.000408583	2.95386e-11	2.67503
15	Cocoa butter (bean processing site)	GERMANY	Gate – to – gate	0.193772	1.33751e-08	1.7142e-08	0.000121741	0.142795	0.000397104	0.0014782	0.000369103	0.345292	3.95427e-05	3.55889e-12	0.244111
16	Cocoa butter (non-bean processing site)	ENGLAND	Gate – to – gate	0.0997294	4.9905e-09	1.20124e-08	7.43487e-05	0.0625414	2.04451e-05	0.000386778	0.0001162	0.0369987	1.4906e-05	2.08851e-12	0.205691
17	Coconut powder	PHILIPPINIES	Gate – to – gate	0.24612	1.88082e-07	1.28062e-08	0.000922257	46.9599	0.00060082	0.387269	0.00566871	11.2121	0.00197554	8.80058e-11	0.16672
18	Corrugated board (single face)	ENGLAND	Gate – to – gate	0.486593	3.34785e-08	1.22203e-08	0.00106855	0.669176	0.000418224	0.00892664	0.00211518	0.70071	0.000258156	7.18074e-12	0.462237
19	Corrugated board (single wall)	SCOTLAND	Gate – to – gate	0.304226	1.76904e-08	2.41092e-08	0.000417511	0.289146	0.000148421	0.00308199	0.00077281	0.253423	9.55747e-05	5.55788e-12	0.481186
20	Corrugated board (single wall)	ENGLAND	Gate – to – gate	0.226493	1.26763e-08	2.04592e-08	0.000272642	0.195568	9.32648e-05	0.00191359	0.000491573	0.160523	6.11207e-05	4.30062e-12	0.387531
21	Corrugated board (single wall)	ENGLAND	Gate – to – gate	0.259053	1.54845e-08	1.83906e-08	0.000388056	0.262995	0.000141065	0.0029489	0.000729437	0.239776	8.9932e-05	4.59387e-12	0.384778
22	Flour Wheat	SCOTLAND	Gate – to – gate	0.0705293	4.85255e-09	1.77127e-09	0.000154881	0.0969938	6.06196e-05	0.00129387	0.000306586	0.101565	3.74184e-05	1.04081e-12	0.066999
23	Flour Wheat Wholemeal Unbleached	SCOTLAND	Gate – to – gate	0.0705293	4.85255e-09	1.77127e-09	0.000154881	0.0969938	6.06196e-05	0.00129387	0.000306586	0.101565	3.74184e-05	1.04081e-12	0.066999
24	Flour whole oats	ENGLAND	Gate – to – gate	0.0787244	4.43073e-09	6.98567e-09	9.6675e-05	0.0689608	3.32789e-05	0.000684179	0.000175051	0.0572025	2.17462e-05	1.48666e-12	0.133233
25	Gelatine bovine powder	ITALY	Gate – to – gate	2.24481	1.19296e-07	2.90404e-07	0.00254905	1.58396	0.000490507	0.00337152	0.00207342	4.04125	0.000373291	5.67876e-11	4.75007
26	Granulated [white] Sugar	ENGLAND	Gate – to – gate	1.02628	4.66706e-08	1.47423e-07	0.000402889	0.456775	4.69558e-05	0.000367558	0.000401227	0.113783	5.82326e-05	2.30366e-11	2.39453
27	Granulated [white] Sugar	FRANCE	Gate – to – gate	0.14796	7.2698e-09	2.11504e-08	6.20407e-05	0.073987	8.3368e-06	7.42424e-05	6.45409e-05	0.0729869	9.88841e-06	3.32586e-12	0.343457
28	Gum arabic powder	FRANCE	Gate – to – gate	0.834095	4.98014e-08	1.17401e-07	0.00041621	0.550321	7.34511e-05	0.000785827	0.000477455	1.332	8.05743e-05	1.88151e-11	1.90581
29	Gum arabic powder	ENGLAND	Gate – to – gate	1.37628	7.32905e-08	1.4331e-07	0.0013678	1.03936	0.000436362	0.00874642	0.00235329	0.762486	0.000295498	2.73646e-11	2.57643
30	Gum arabic powder	FRANCE	Gate – to – gate	0.773196	5.81734e-08	1.06336e-07	0.000476324	0.691549	0.000104107	0.00122856	0.000597296	2.48814	0.0001085	1.75316e-11	1.72533
31	Laminate film; aluminium & BOPP	AUSTRIA	Gate – to – gate	1.13995	9.50046e-08	1.3113e-07	0.000920998	1.26465	0.00143024	0.0133574	0.00225338	30.3514	0.000308916	2.56491e-11	1.66694
32	Laminate film; aluminium & Paper	AUSTRIA	Gate – to – gate	1.50299	1.01971e-07	1.90523e-07	0.000958348	1.25865	0.00114216	0.0106211	0.00199472	23.7142	0.000275412	3.3787e-11	2.73374
33	Laminate film; aluminium & Paper	AUSTRIA	Gate – to – gate	1.60503	1.12265e-07	2.00906e-07	0.00106046	1.40327	0.00132734	0.0123541	0.00227147	27.6842	0.000313201	3.60853e-11	2.84176
34	Laminate film; aluminium & Paper	ENGLAND	Gate – to – gate	0.392313	2.37008e-08	2.65761e-08	0.000607073	0.408286	0.000222382	0.0046593	0.00114722	0.377415	0.00014129	6.87431e-12	0.567836
35	Lecithin	SPAIN	Gate – to – gate	0.308748	2.15206e-08	3.44817e-08	0.000843721	0.38822	0.000157451	0.00253868	0.000575975	0.968416	0.000132808	7.96824e-12	0.551792
36	Lemon liquid flavour	GERMANY	Gate – to – gate	0.747062	5.10777e-08	6.72332e-08	0.000464454	0.544472	0.00148947	0.00554823	0.00139163	1.2966	0.000149395	1.38054e-11	0.963386
37	Lemon liquid flavour	GERMANY	Gate – to – gate	0.264262	1.46471e-08	3.18035e-08	0.000129939	0.150157	0.000235919	0.000905677	0.000272174	0.215931	3.14206e-05	5.47644e-12	0.496735
38	Lime liquid flavour	GERMANY	Gate – to – gate	0.747062	5.10777e-08	6.72332e-08	0.000464454	0.544472	0.00148947	0.00554823	0.00139163	1.2966	0.000149395	1.38054e-11	0.963386
39	Liquid refined sugar	ENGLAND	Gate – to – gate	0.0233609	1.57386e-09	7.56467e-10	4.8717e-05	0.0307942	1.8913e-05	0.000402796	9.58817e-05	0.0317366	1.17152e-05	3.55755e-13	0.0241729
40	Malt liquid extract	SCOTLAND	Gate – to – gate	0.597335	2.84847e-08	7.90944e-08	0.000336606	0.318526	7.34043e-05	0.00123236	0.000457517	0.141484	6.072e-05	1.29728e-11	1.31538
41	Milk Skimmed Powder	ENGLAND	Gate – to – gate	0.48796	2.68735e-08	4.6296e-08	0.000553634	0.403928	0.000185703	0.00378606	0.000985019	0.320959	0.000122813	9.40923e-12	0.86079
42	Multilayer - Plastics; (1) OPP, (2) PP	ENGLAND	Gate – to – gate	0.383061	2.35153e-08	2.40517e-08	0.000621629	0.41355	0.000230166	0.0048374	0.0011835	0.389795	0.000145543	6.5891e-12	0.532299
43	Orange liquid flavour	GERMANY	Gate – to – gate	0.747062	5.10777e-08	6.72332e-08	0.000464454	0.544472	0.00148947	0.00554823	0.00139163	1.2966	0.000149395	1.38054e-11	0.963386
44	Orange liquid flavour	GERMANY	Gate – to – gate	0.747062	5.10777e-08	6.72332e-08	0.000464454	0.544472	0.00148947	0.00554823	0.00139163	1.2966	0.000149395	1.38054e-11	0.963386
45	Paper and fiber board	ENGLAND	Gate – to – gate	0.674039	4.45041e-08	2.64356e-08	0.00133552	0.852348	0.000514062	0.0109226	0.00261268	0.864024	0.000319599	1.05637e-11	0.751254
46	Paper and fiberboard	ENGLAND	Gate – to – gate	0.617236	3.68037e-08	4.42794e-08	0.000917598	0.623013	0.000332947	0.00695633	0.00172263	0.566139	0.000212436	1.09755e-11	0.922174
47	Peppermint oil	SWITZERLAND	Gate – to – gate	0.833387	7.45435e-08	1.1885e-07	0.000693352	0.850172	0.000371616	0.00235308	0.000777628	8.02987	0.000159417	1.88486e-11	1.74717
48	Polypropylene film	ENGLAND	Gate – to – gate	1.54786	8.61815e-08	1.42101e-07	0.00182854	1.31862	0.000621715	0.0127314	0.0032833	1.07144	0.000408583	2.95386e-11	2.67503
49	Solid fiber board	ENGLAND	Gate – to – gate	0.76669	5.06114e-08	3.01207e-08	0.00151832	0.969105	0.00058437	0.0124162	0.0029701	0.982213	0.000363324	1.20191e-11	0.855118
50	Strawberry juice concentrate	POLAND	Gate – to – gate	0.762952	3.35292e-08	8.70977e-08	0.000971181	0.477987	0.000572032	0.00371169	0.00089231	0.224815	0.000155437	1.56719e-11	1.42097
51	Strawberry juice concentrate	POLAND	Gate – to – gate	0.748644	3.03946e-08	3.66449e-08	0.00240894	0.769537	0.00172509	0.011103	0.00216526	0.525375	0.000395766	1.22233e-11	0.615428
52	Strawberry liquid flavour	SWITZERLAND	Gate – to – gate	0.19871	1.83047e-08	2.8325e-08	0.000170635	0.209658	9.34413e-05	0.000590926	0.000191983	2.02957	3.96377e-05	4.49622e-12	0.413724
53	Strawberry liquid flavour	SWITZERLAND	Gate – to – gate	0.833387	7.45435e-08	1.1885e-07	0.000693352	0.850172	0.000371616	0.00235308	0.000777628	8.02987	0.000159417	1.88486e-11	1.74717
54	Sugar Black Liquid	ENGLAND	Gate – to – gate	1.02628	4.66706e-08	1.47423e-07	0.000402889	0.456775	4.69558e-05	0.000367558	0.000401227	0.113783	5.82326e-05	2.30366e-11	2.39453
55	Sugar Black Liquid	ENGLAND	Gate – to – gate	0.0198048	1.3292e-09	6.67159e-10	4.09079e-05	0.0259038	1.58566e-05	0.000337559	8.04236e-05	0.0266157	9.82854e-06	3.03277e-13	0.0207948
56	Sugar icing	ENGLAND	Gate – to – gate	1.02628	4.66706e-08	1.47423e-07	0.000402889	0.456775	4.69558e-05	0.000367558	0.000401227	0.113783	5.82326e-05	2.30366e-11	2.39453
57	Sugar Invert Liquid	ENGLAND	Gate – to – gate	0.013878	9.21419e-10	5.18313e-10	2.78926e-05	0.017753	1.07625e-05	0.00022883	5.46601e-05	0.0180809	6.68414e-06	2.15814e-13	0.0151646
58	Sugar White Liquid	ENGLAND	Gate – to – gate	1.02628	4.66706e-08	1.47423e-07	0.000402889	0.456775	4.69558e-05	0.000367558	0.000401227	0.113783	5.82326e-05	2.30366e-11	2.39453
59	Sugar White Liquid	ENGLAND	Gate – to – gate	0.0233609	1.57386e-09	7.56467e-10	4.8717e-05	0.0307942	1.8913e-05	0.000402796	9.58817e-05	0.0317366	1.17152e-05	3.55755e-13	0.0241729
60	Toffee liquid flavour	GERMANY	Gate – to – gate	0.747062	5.10777e-08	6.72332e-08	0.000464454	0.544472	0.00148947	0.00554823	0.00139163	1.2966	0.000149395	1.38054e-11	0.963386
61	Vanilla liquid flavour	FRANCE	Gate – to – gate	0.129829	2.57995e-08	1.45276e-08	0.000200806	0.358309	6.55683e-05	0.000873959	0.000306826	2.09113	6.33543e-05	3.06415e-12	0.234523
62	Vanilla liquid flavour	GERMANY	Gate – to – gate	0.264262	1.46471e-08	3.18035e-08	0.000129939	0.150157	0.000235919	0.000905677	0.000272174	0.215931	3.14206e-05	5.47644e-12	0.496735
63	Vanilla liquid flavour	FRANCE	Gate – to – gate	0.154064	3.06833e-08	1.72253e-08	0.000238801	0.42622	7.80116e-05	0.00103993	0.000364976	2.48857	7.53718e-05	3.63663e-12	0.278067
64	Whey permeate powder	Ireland	Gate – to – gate	1.02958	4.83673e-08	4.26457e-08	0.00460529	2.71045	0.000782604	0.0151177	0.00414335	0.81678	0.000785995	3.31217e-11	0.766581
65	Whey permeate powder	ENGLAND	Gate – to – gate	1.68887	9.21909e-08	1.64403e-07	0.00185275	1.36532	0.000614114	0.0124713	0.00327011	1.06412	0.000408402	3.28366e-11	3.02791
66	Wrapper paper	ENGLAND	Gate – to – gate	0.617236	3.68037e-08	4.42794e-08	0.000917598	0.623013	0.000332947	0.00695633	0.00172263	0.566139	0.000212436	1.09755e-11	0.922174
67	Confectionery factory	ENGLAND	Gate – to – gate	0.588601	3.42154e-08	4.67012e-08	0.000806929	0.558987	0.000286773	0.00595439	0.00149333	0.489684	0.00018469	1.07567e-11
68	Chocolate confectionery products	ENGLAND	Gate – to – gate	0.42457	2.50013e-08	3.20552e-08	0.000606874	0.416009	0.000218054	0.00454257	0.00113161	0.371511	0.000139741	7.65323e-12
69	Sugar confectionery products	ENGLAND	Gate – to – gate	0.784936	4.45662e-08	6.76764e-08	0.000993971	0.703088	0.000345375	0.0071215	0.00181131	0.5925	0.000224721	1.46949e-11
70	Chocolate biscuit confectionery products	ENGLAND	Gate – to – gate	0.623096	3.87438e-08	3.66165e-08	0.00104929	0.692358	0.0003916	0.00824897	0.00200875	0.662155	0.000246763	1.05554e-11
71	Wafer confectionery products	ENGLAND	Gate – to – gate	0.787931	4.50897e-08	6.61387e-08	0.00102509	0.719864	0.000359022	0.0074212	0.00187816	0.614899	0.000232757	1.46345e-11
72	Milk crumb	SCOTLAND	Gate – to – gate	0.282936	1.56242e-08	2.66307e-08	0.000324263	0.235886	0.000109142	0.00222767	0.00057827	0.188496	7.2064e-05	5.44196e-12	0.496626
73	Milk Chocolate	ENGLAND	Gate – to – gate	0.160104	1.00799e-08	8.77475e-09	0.000279257	0.182874	0.000104972	0.00221575	0.000537301	0.177247	6.5939e-05	2.67107e-12	0.207567
74	Wafer flavour	GERMANY	Gate – to – gate	0.747062	5.10777e-08	6.72332e-08	0.000464454	0.544472	0.00148947	0.00554823	0.00139163	1.2966	0.000149395	1.38054e-11	0.963386
75	Cereal	ENGLAND	Gate – to – gate	0.442438	2.72064e-08	2.32591e-08	0.00076178	0.496006	0.000285451	0.0060677	0.001472	0.481415	0.000181789	5.03069e-12	0.556108

## Sheet: 1. Aluminium Foil
		1. Aluminium foil
CML 2001 - Nov. 2010	CML 2001 - Nov. 2010	0
	CML2001 - Nov. 2010, Abiotic Depletion (ADP elements) [kg Sb-Equiv.]	5.05483e-08
	CML2001 - Nov. 2010, Abiotic Depletion (ADP fossil) [MJ]	16.4927
	CML2001 - Nov. 2010, Acidification Potential (AP) [kg SO2-Equiv.]	0.00120175
	CML2001 - Nov. 2010, Eutrophication Potential (EP) [kg Phosphate-Equiv.]	0.00029576
	CML2001 - Nov. 2010, Freshwater Aquatic Ecotoxicity Pot. (FAETP inf.) [kg DCB-Equiv.]	0.0358212
	CML2001 - Nov. 2010, Global Warming Potential (GWP 100 years) [kg CO2-Equiv.]	1.03416
	CML2001 - Nov. 2010, Global Warming Potential, excl biogenic carbon (GWP 100 years) [kg CO2-Equiv.]	1.03457
	CML2001 - Nov. 2010, Human Toxicity Potential (HTP inf.) [kg DCB-Equiv.]	0.0526626
	CML2001 - Nov. 2010, Marine Aquatic Ecotoxicity Pot. (MAETP inf.) [kg DCB-Equiv.]	163.37
	CML2001 - Nov. 2010, Ozone Layer Depletion Potential (ODP, steady state) [kg R11-Equiv.]	1.30823e-07
	CML2001 - Nov. 2010, Photochem. Ozone Creation Potential (POCP) [kg Ethene-Equiv.]	0.000186297
	CML2001 - Nov. 2010, Terrestric Ecotoxicity Potential (TETP inf.) [kg DCB-Equiv.]	0.000657369
Impact 2002+	Impact 2002+	0
	I02+ v2.1 - Aquatic acidification - Midpoint [kg SO2-Eq. to air]	0.000676811
	I02+ v2.1 - Aquatic ecotoxicity - Midpoint [kg TEG-Eq. to water]	350.918
	I02+ v2.1 - Aquatic eutrophication - Midpoint [kg PO4-Eq. to water]	0.000169468
	I02+ v2.1 - Carcinogens - Midpoint [kg C2H3Cl-Eq. to air]	0.000503154
	I02+ v2.1 - Global warming 500yr - Midpoint [kg CO2-Eq. to air]	0.990387
	I02+ v2.1 - Ionizing radiation - Midpoint [Bq C-14-Eq. to air]	7.78073
	I02+ v2.1 - Non-carcinogens - Midpoint [kg C2H3Cl-Eq. to air]	0.00565046
	I02+ v2.1 - Ozone layer depletion - Midpoint [kg CFC-11-Eq. to air]	1.30823e-07
	I02+ v2.1 - Photochemical oxidation - Midpoint [kg C2H4-Eq. to air]	0.000166049
	I02+ v2.1 - Respiratory effects - Midpoint [kg PM2.5-Eq. to air]	0.000198739
	I02+ v2.1 - Terrestrial acidification/nutrification - Midpoint [kg SO2-Eq. to air]	0.00511212
	I02+ v2.1 - Terrestrial ecotoxicity - Midpoint [kg TEG-Eq. to soil]	0.600067
ReCiPe 1.07	ReCiPe 1.07	0
	ReCiPe 1.07 Endpoint (H) - Agricultural land occupation [species.yr]	3.68687e-11
	ReCiPe 1.07 Endpoint (H) - Climate change Ecosystems [species.yr]	8.2029e-09
	ReCiPe 1.07 Endpoint (H) - Climate change Human Health [DALY]	1.44837e-06
	ReCiPe 1.07 Endpoint (H) - Fossil depletion [$]	0.0616537
	ReCiPe 1.07 Endpoint (H) - Freshwater ecotoxicity [species.yr]	7.5997e-13
	ReCiPe 1.07 Endpoint (H) - Freshwater eutrophication [species.yr]	2.48182e-12
	ReCiPe 1.07 Endpoint (H) - Human toxicity [DALY]	5.83302e-09
	ReCiPe 1.07 Endpoint (H) - Ionising radiation [DALY]	4.27689e-07
	ReCiPe 1.07 Endpoint (H) - Marine ecotoxicity [species.yr]	1.97685e-13
	ReCiPe 1.07 Endpoint (H) - Metal depletion [$]	0.000272015
	ReCiPe 1.07 Endpoint (H) - Natural land transformation [species.yr]	2.08064e-10
	ReCiPe 1.07 Endpoint (H) - Ozone depletion [DALY]	3.4802e-10
	ReCiPe 1.07 Endpoint (H) - Particulate matter formation [DALY]	9.31721e-08
	ReCiPe 1.07 Endpoint (H) - Photochemical oxidant formation [DALY]	4.52992e-11
	ReCiPe 1.07 Endpoint (H) - Terrestrial acidification [species.yr]	6.38873e-12
	ReCiPe 1.07 Endpoint (H) - Terrestrial ecotoxicity [species.yr]	3.97307e-12
	ReCiPe 1.07 Endpoint (H) - Urban land occupation [species.yr]	2.06829e-11
	ReCiPe 1.07 Midpoint (H) - Agricultural land occupation [m2a]	0.00307016
	ReCiPe 1.07 Midpoint (H) - Climate change [kg CO2-Equiv.]	1.03455
	ReCiPe 1.07 Midpoint (H) - Fossil depletion [kg oil eq]	0.373659
	ReCiPe 1.07 Midpoint (H) - Freshwater ecotoxicity [kg 1,4-DB eq]	0.000882501
	ReCiPe 1.07 Midpoint (H) - Freshwater eutrophication [kg P eq]	5.59044e-05
	ReCiPe 1.07 Midpoint (H) - Human toxicity [kg 1,4-DB eq]	0.0465393
	ReCiPe 1.07 Midpoint (H) - Ionising radiation [kg U235 eq]	26.0756
	ReCiPe 1.07 Midpoint (H) - Marine ecotoxicity [kg 1,4-DB eq]	0.00112275
	ReCiPe 1.07 Midpoint (H) - Marine eutrophication [kg N-Equiv.]	4.4389e-05
	ReCiPe 1.07 Midpoint (H) - Metal depletion [kg Fe eq]	0.00380346
	ReCiPe 1.07 Midpoint (H) - Natural land transformation [m2]	0.000104416
	ReCiPe 1.07 Midpoint (H) - Ozone depletion [kg CFC-11 eq]	1.30824e-07
	ReCiPe 1.07 Midpoint (H) - Particulate matter formation [kg PM10 eq]	0.000358354
	ReCiPe 1.07 Midpoint (H) - Photochemical oxidant formation [kg NMVOC]	0.00116149
	ReCiPe 1.07 Midpoint (H) - Terrestrial acidification [kg SO2 eq]	0.00110151
	ReCiPe 1.07 Midpoint (H) - Terrestrial ecotoxicity [kg 1,4-DB eq]	2.64491e-05
	ReCiPe 1.07 Midpoint (H) - Urban land occupation [m2a]	0.00099821
	ReCiPe 1.07 Midpoint (H) - Water depletion [m3]	0.314193
TRACI 2.1	TRACI 2.1	0
	TRACI 2.1, Acidification Air [kg SO2-Equiv.]	0.00123908
	TRACI 2.1, Acidification Water [kg SO2-Equiv.]	3.06964e-07
	TRACI 2.1, Ecotoxicity (recommended) [CTUeco]	0.000114537
	TRACI 2.1, Eutrophication Air [kg N-Equiv.]	3.60852e-05
	TRACI 2.1, Eutrophication Water [kg N-Equiv.]	0.000428532
	TRACI 2.1, Global Warming Air [kg CO2-Equiv.]	1.03452
	TRACI 2.1, Human Health Particulate Air [kg PM2,5-Equiv.]	0.000129814
	TRACI 2.1, Human toxicity, cancer (recommended) [CTUh]	2.20685e-11
	TRACI 2.1, Human toxicity, non-canc. (recommended) [CTUh]	4.74746e-12
	TRACI 2.1, Ozone Depletion Air [kg CFC 11-Equiv.]	1.54267e-07
	TRACI 2.1, Resources, Fossil fuels [MJ surplus energy]	2.20625
	TRACI 2.1, Smog Air [kg O3-Equiv.]	0.0207126

## Sheet: 2. Aluminium Foil
		2. Aluminium foil
CML 2001 - Nov. 2010	CML 2001 - Nov. 2010	0
	CML2001 - Nov. 2010, Abiotic Depletion (ADP elements) [kg Sb-Equiv.]	2.37008e-08
	CML2001 - Nov. 2010, Abiotic Depletion (ADP fossil) [MJ]	6.46365
	CML2001 - Nov. 2010, Acidification Potential (AP) [kg SO2-Equiv.]	0.000977317
	CML2001 - Nov. 2010, Eutrophication Potential (EP) [kg Phosphate-Equiv.]	0.000313712
	CML2001 - Nov. 2010, Freshwater Aquatic Ecotoxicity Pot. (FAETP inf.) [kg DCB-Equiv.]	0.0455674
	CML2001 - Nov. 2010, Global Warming Potential (GWP 100 years) [kg CO2-Equiv.]	0.39166
	CML2001 - Nov. 2010, Global Warming Potential, excl biogenic carbon (GWP 100 years) [kg CO2-Equiv.]	0.392313
	CML2001 - Nov. 2010, Human Toxicity Potential (HTP inf.) [kg DCB-Equiv.]	0.0569437
	CML2001 - Nov. 2010, Marine Aquatic Ecotoxicity Pot. (MAETP inf.) [kg DCB-Equiv.]	235.128
	CML2001 - Nov. 2010, Ozone Layer Depletion Potential (ODP, steady state) [kg R11-Equiv.]	2.65761e-08
	CML2001 - Nov. 2010, Photochem. Ozone Creation Potential (POCP) [kg Ethene-Equiv.]	7.91808e-05
	CML2001 - Nov. 2010, Terrestric Ecotoxicity Potential (TETP inf.) [kg DCB-Equiv.]	0.000470871
Impact 2002+	Impact 2002+	0
	I02+ v2.1 - Aquatic acidification - Midpoint [kg SO2-Eq. to air]	0.000607073
	I02+ v2.1 - Aquatic ecotoxicity - Midpoint [kg TEG-Eq. to water]	447.003
	I02+ v2.1 - Aquatic eutrophication - Midpoint [kg PO4-Eq. to water]	0.000222382
	I02+ v2.1 - Carcinogens - Midpoint [kg C2H3Cl-Eq. to air]	0.000629309
	I02+ v2.1 - Global warming 500yr - Midpoint [kg CO2-Eq. to air]	0.375593
	I02+ v2.1 - Ionizing radiation - Midpoint [Bq C-14-Eq. to air]	11.6428
	I02+ v2.1 - Non-carcinogens - Midpoint [kg C2H3Cl-Eq. to air]	0.00702513
	I02+ v2.1 - Ozone layer depletion - Midpoint [kg CFC-11-Eq. to air]	2.65761e-08
	I02+ v2.1 - Photochemical oxidation - Midpoint [kg C2H4-Eq. to air]	4.3005e-05
	I02+ v2.1 - Respiratory effects - Midpoint [kg PM2.5-Eq. to air]	0.00016101
	I02+ v2.1 - Terrestrial acidification/nutrification - Midpoint [kg SO2-Eq. to air]	0.00350518
	I02+ v2.1 - Terrestrial ecotoxicity - Midpoint [kg TEG-Eq. to soil]	0.408286
ReCiPe 1.07	ReCiPe 1.07	0
	ReCiPe 1.07 Endpoint (H) - Agricultural land occupation [species.yr]	5.58996e-11
	ReCiPe 1.07 Endpoint (H) - Climate change Ecosystems [species.yr]	3.11045e-09
	ReCiPe 1.07 Endpoint (H) - Climate change Human Health [DALY]	5.49207e-07
	ReCiPe 1.07 Endpoint (H) - Fossil depletion [$]	0.0206922
	ReCiPe 1.07 Endpoint (H) - Freshwater ecotoxicity [species.yr]	9.66522e-13
	ReCiPe 1.07 Endpoint (H) - Freshwater eutrophication [species.yr]	3.2566e-12
	ReCiPe 1.07 Endpoint (H) - Human toxicity [DALY]	5.74733e-09
	ReCiPe 1.07 Endpoint (H) - Ionising radiation [DALY]	6.38571e-07
	ReCiPe 1.07 Endpoint (H) - Marine ecotoxicity [species.yr]	2.14729e-13
	ReCiPe 1.07 Endpoint (H) - Metal depletion [$]	0.000112423
	ReCiPe 1.07 Endpoint (H) - Natural land transformation [species.yr]	5.42693e-11
	ReCiPe 1.07 Endpoint (H) - Ozone depletion [DALY]	6.94981e-11
	ReCiPe 1.07 Endpoint (H) - Particulate matter formation [DALY]	7.42916e-08
	ReCiPe 1.07 Endpoint (H) - Photochemical oxidant formation [DALY]	2.50831e-11
	ReCiPe 1.07 Endpoint (H) - Terrestrial acidification [species.yr]	5.12333e-12
	ReCiPe 1.07 Endpoint (H) - Terrestrial ecotoxicity [species.yr]	3.07237e-12
	ReCiPe 1.07 Endpoint (H) - Urban land occupation [species.yr]	2.37703e-11
	ReCiPe 1.07 Midpoint (H) - Agricultural land occupation [m2a]	0.0046593
	ReCiPe 1.07 Midpoint (H) - Climate change [kg CO2-Equiv.]	0.392291
	ReCiPe 1.07 Midpoint (H) - Fossil depletion [kg oil eq]	0.125408
	ReCiPe 1.07 Midpoint (H) - Freshwater ecotoxicity [kg 1,4-DB eq]	0.00112239
	ReCiPe 1.07 Midpoint (H) - Freshwater eutrophication [kg P eq]	7.33567e-05
	ReCiPe 1.07 Midpoint (H) - Human toxicity [kg 1,4-DB eq]	0.0579933
	ReCiPe 1.07 Midpoint (H) - Ionising radiation [kg U235 eq]	38.9327
	ReCiPe 1.07 Midpoint (H) - Marine ecotoxicity [kg 1,4-DB eq]	0.0012192
	ReCiPe 1.07 Midpoint (H) - Marine eutrophication [kg N-Equiv.]	3.76704e-05
	ReCiPe 1.07 Midpoint (H) - Metal depletion [kg Fe eq]	0.00157175
	ReCiPe 1.07 Midpoint (H) - Natural land transformation [m2]	2.73992e-05
	ReCiPe 1.07 Midpoint (H) - Ozone depletion [kg CFC-11 eq]	2.65774e-08
	ReCiPe 1.07 Midpoint (H) - Particulate matter formation [kg PM10 eq]	0.000285737
	ReCiPe 1.07 Midpoint (H) - Photochemical oxidant formation [kg NMVOC]	0.000643172
	ReCiPe 1.07 Midpoint (H) - Terrestrial acidification [kg SO2 eq]	0.000883333
	ReCiPe 1.07 Midpoint (H) - Terrestrial ecotoxicity [kg 1,4-DB eq]	2.04832e-05
	ReCiPe 1.07 Midpoint (H) - Urban land occupation [m2a]	0.00114722
	ReCiPe 1.07 Midpoint (H) - Water depletion [m3]	0.377415
TRACI 2.1	TRACI 2.1	0
	TRACI 2.1, Acidification Air [kg SO2-Equiv.]	0.000968703
	TRACI 2.1, Acidification Water [kg SO2-Equiv.]	2.97738e-07
	TRACI 2.1, Ecotoxicity (recommended) [CTUeco]	6.5384e-05
	TRACI 2.1, Eutrophication Air [kg N-Equiv.]	2.363e-05
	TRACI 2.1, Eutrophication Water [kg N-Equiv.]	0.000558197
	TRACI 2.1, Global Warming Air [kg CO2-Equiv.]	0.392266
	TRACI 2.1, Human Health Particulate Air [kg PM2,5-Equiv.]	0.00014129
	TRACI 2.1, Human toxicity, cancer (recommended) [CTUh]	6.87431e-12
	TRACI 2.1, Human toxicity, non-canc. (recommended) [CTUh]	2.4695e-12
	TRACI 2.1, Ozone Depletion Air [kg CFC 11-Equiv.]	3.13883e-08
	TRACI 2.1, Resources, Fossil fuels [MJ surplus energy]	0.567836
	TRACI 2.1, Smog Air [kg O3-Equiv.]	0.0130292

## Sheet: 3. Apple Juice Conc
		3. Apple Grape Concentrate
CML 2001 - Nov. 2010	CML 2001 - Nov. 2010	0
	CML2001 - Nov. 2010, Abiotic Depletion (ADP elements) [kg Sb-Equiv.]	3.46004e-08
	CML2001 - Nov. 2010, Abiotic Depletion (ADP fossil) [MJ]	10.1514
	CML2001 - Nov. 2010, Acidification Potential (AP) [kg SO2-Equiv.]	0.00129339
	CML2001 - Nov. 2010, Eutrophication Potential (EP) [kg Phosphate-Equiv.]	0.000243019
	CML2001 - Nov. 2010, Freshwater Aquatic Ecotoxicity Pot. (FAETP inf.) [kg DCB-Equiv.]	0.0315527
	CML2001 - Nov. 2010, Global Warming Potential (GWP 100 years) [kg CO2-Equiv.]	0.630552
	CML2001 - Nov. 2010, Global Warming Potential, excl biogenic carbon (GWP 100 years) [kg CO2-Equiv.]	0.630802
	CML2001 - Nov. 2010, Human Toxicity Potential (HTP inf.) [kg DCB-Equiv.]	0.0456795
	CML2001 - Nov. 2010, Marine Aquatic Ecotoxicity Pot. (MAETP inf.) [kg DCB-Equiv.]	154.799
	CML2001 - Nov. 2010, Ozone Layer Depletion Potential (ODP, steady state) [kg R11-Equiv.]	8.28272e-08
	CML2001 - Nov. 2010, Photochem. Ozone Creation Potential (POCP) [kg Ethene-Equiv.]	0.000138816
	CML2001 - Nov. 2010, Terrestric Ecotoxicity Potential (TETP inf.) [kg DCB-Equiv.]	0.000537277
Impact 2002+	Impact 2002+	0
	I02+ v2.1 - Aquatic acidification - Midpoint [kg SO2-Eq. to air]	0.000819007
	I02+ v2.1 - Aquatic ecotoxicity - Midpoint [kg TEG-Eq. to water]	449.618
	I02+ v2.1 - Aquatic eutrophication - Midpoint [kg PO4-Eq. to water]	0.000142114
	I02+ v2.1 - Carcinogens - Midpoint [kg C2H3Cl-Eq. to air]	0.000400336
	I02+ v2.1 - Global warming 500yr - Midpoint [kg CO2-Eq. to air]	0.603913
	I02+ v2.1 - Ionizing radiation - Midpoint [Bq C-14-Eq. to air]	6.11981
	I02+ v2.1 - Non-carcinogens - Midpoint [kg C2H3Cl-Eq. to air]	0.0049319
	I02+ v2.1 - Ozone layer depletion - Midpoint [kg CFC-11-Eq. to air]	8.28272e-08
	I02+ v2.1 - Photochemical oxidation - Midpoint [kg C2H4-Eq. to air]	0.000103724
	I02+ v2.1 - Respiratory effects - Midpoint [kg PM2.5-Eq. to air]	0.000192629
	I02+ v2.1 - Terrestrial acidification/nutrification - Midpoint [kg SO2-Eq. to air]	0.00433479
	I02+ v2.1 - Terrestrial ecotoxicity - Midpoint [kg TEG-Eq. to soil]	0.479033
ReCiPe 1.07	ReCiPe 1.07	0
	ReCiPe 1.07 Endpoint (H) - Agricultural land occupation [species.yr]	2.57421e-11
	ReCiPe 1.07 Endpoint (H) - Climate change Ecosystems [species.yr]	5.00129e-09
	ReCiPe 1.07 Endpoint (H) - Climate change Human Health [DALY]	8.83069e-07
	ReCiPe 1.07 Endpoint (H) - Fossil depletion [$]	0.0374064
	ReCiPe 1.07 Endpoint (H) - Freshwater ecotoxicity [species.yr]	6.46246e-13
	ReCiPe 1.07 Endpoint (H) - Freshwater eutrophication [species.yr]	2.08108e-12
	ReCiPe 1.07 Endpoint (H) - Human toxicity [DALY]	4.7412e-09
	ReCiPe 1.07 Endpoint (H) - Ionising radiation [DALY]	3.35013e-07
	ReCiPe 1.07 Endpoint (H) - Marine ecotoxicity [species.yr]	1.53964e-13
	ReCiPe 1.07 Endpoint (H) - Metal depletion [$]	0.000185651
	ReCiPe 1.07 Endpoint (H) - Natural land transformation [species.yr]	1.39335e-10
	ReCiPe 1.07 Endpoint (H) - Ozone depletion [DALY]	2.2012e-10
	ReCiPe 1.07 Endpoint (H) - Particulate matter formation [DALY]	9.20762e-08
	ReCiPe 1.07 Endpoint (H) - Photochemical oxidant formation [DALY]	3.48821e-11
	ReCiPe 1.07 Endpoint (H) - Terrestrial acidification [species.yr]	6.70607e-12
	ReCiPe 1.07 Endpoint (H) - Terrestrial ecotoxicity [species.yr]	3.38166e-12
	ReCiPe 1.07 Endpoint (H) - Urban land occupation [species.yr]	1.25581e-11
	ReCiPe 1.07 Midpoint (H) - Agricultural land occupation [m2a]	0.00214372
	ReCiPe 1.07 Midpoint (H) - Climate change [kg CO2-Equiv.]	0.630764
	ReCiPe 1.07 Midpoint (H) - Fossil depletion [kg oil eq]	0.226706
	ReCiPe 1.07 Midpoint (H) - Freshwater ecotoxicity [kg 1,4-DB eq]	0.000750456
	ReCiPe 1.07 Midpoint (H) - Freshwater eutrophication [kg P eq]	4.68775e-05
	ReCiPe 1.07 Midpoint (H) - Human toxicity [kg 1,4-DB eq]	0.0389431
	ReCiPe 1.07 Midpoint (H) - Ionising radiation [kg U235 eq]	20.4253
	ReCiPe 1.07 Midpoint (H) - Marine ecotoxicity [kg 1,4-DB eq]	0.000874402
	ReCiPe 1.07 Midpoint (H) - Marine eutrophication [kg N-Equiv.]	3.64744e-05
	ReCiPe 1.07 Midpoint (H) - Metal depletion [kg Fe eq]	0.00259571
	ReCiPe 1.07 Midpoint (H) - Natural land transformation [m2]	7.0115e-05
	ReCiPe 1.07 Midpoint (H) - Ozone depletion [kg CFC-11 eq]	8.28285e-08
	ReCiPe 1.07 Midpoint (H) - Particulate matter formation [kg PM10 eq]	0.000354139
	ReCiPe 1.07 Midpoint (H) - Photochemical oxidant formation [kg NMVOC]	0.000894431
	ReCiPe 1.07 Midpoint (H) - Terrestrial acidification [kg SO2 eq]	0.00115622
	ReCiPe 1.07 Midpoint (H) - Terrestrial ecotoxicity [kg 1,4-DB eq]	2.25372e-05
	ReCiPe 1.07 Midpoint (H) - Urban land occupation [m2a]	0.000606085
	ReCiPe 1.07 Midpoint (H) - Water depletion [m3]	0.808898
TRACI 2.1	TRACI 2.1	0
	TRACI 2.1, Acidification Air [kg SO2-Equiv.]	0.00126642
	TRACI 2.1, Acidification Water [kg SO2-Equiv.]	1.54673e-07
	TRACI 2.1, Ecotoxicity (recommended) [CTUeco]	8.86743e-05
	TRACI 2.1, Eutrophication Air [kg N-Equiv.]	2.8597e-05
	TRACI 2.1, Eutrophication Water [kg N-Equiv.]	0.0003599
	TRACI 2.1, Global Warming Air [kg CO2-Equiv.]	0.630567
	TRACI 2.1, Human Health Particulate Air [kg PM2,5-Equiv.]	0.000126928
	TRACI 2.1, Human toxicity, cancer (recommended) [CTUh]	1.49822e-11
	TRACI 2.1, Human toxicity, non-canc. (recommended) [CTUh]	3.15257e-12
	TRACI 2.1, Ozone Depletion Air [kg CFC 11-Equiv.]	9.78734e-08
	TRACI 2.1, Resources, Fossil fuels [MJ surplus energy]	1.33867
	TRACI 2.1, Smog Air [kg O3-Equiv.]	0.0163474

## Sheet: 4. Apple Juice Conc
		4. Apple Juice Concentrate
CML 2001 - Nov. 2010	CML 2001 - Nov. 2010	0
	CML2001 - Nov. 2010, Abiotic Depletion (ADP elements) [kg Sb-Equiv.]	3.03946e-08
	CML2001 - Nov. 2010, Abiotic Depletion (ADP fossil) [MJ]	9.34194
	CML2001 - Nov. 2010, Acidification Potential (AP) [kg SO2-Equiv.]	0.00334298
	CML2001 - Nov. 2010, Eutrophication Potential (EP) [kg Phosphate-Equiv.]	0.00191493
	CML2001 - Nov. 2010, Freshwater Aquatic Ecotoxicity Pot. (FAETP inf.) [kg DCB-Equiv.]	0.337528
	CML2001 - Nov. 2010, Global Warming Potential (GWP 100 years) [kg CO2-Equiv.]	0.746638
	CML2001 - Nov. 2010, Global Warming Potential, excl biogenic carbon (GWP 100 years) [kg CO2-Equiv.]	0.748644
	CML2001 - Nov. 2010, Human Toxicity Potential (HTP inf.) [kg DCB-Equiv.]	0.275332
	CML2001 - Nov. 2010, Marine Aquatic Ecotoxicity Pot. (MAETP inf.) [kg DCB-Equiv.]	1168.15
	CML2001 - Nov. 2010, Ozone Layer Depletion Potential (ODP, steady state) [kg R11-Equiv.]	3.66449e-08
	CML2001 - Nov. 2010, Photochem. Ozone Creation Potential (POCP) [kg Ethene-Equiv.]	0.000194766
	CML2001 - Nov. 2010, Terrestric Ecotoxicity Potential (TETP inf.) [kg DCB-Equiv.]	0.0015504
Impact 2002+	Impact 2002+	0
	I02+ v2.1 - Aquatic acidification - Midpoint [kg SO2-Eq. to air]	0.00240894
	I02+ v2.1 - Aquatic ecotoxicity - Midpoint [kg TEG-Eq. to water]	6258.81
	I02+ v2.1 - Aquatic eutrophication - Midpoint [kg PO4-Eq. to water]	0.00172509
	I02+ v2.1 - Carcinogens - Midpoint [kg C2H3Cl-Eq. to air]	0.00322424
	I02+ v2.1 - Global warming 500yr - Midpoint [kg CO2-Eq. to air]	0.715046
	I02+ v2.1 - Ionizing radiation - Midpoint [Bq C-14-Eq. to air]	1.52919
	I02+ v2.1 - Non-carcinogens - Midpoint [kg C2H3Cl-Eq. to air]	0.045244
	I02+ v2.1 - Ozone layer depletion - Midpoint [kg CFC-11-Eq. to air]	3.66449e-08
	I02+ v2.1 - Photochemical oxidation - Midpoint [kg C2H4-Eq. to air]	6.63335e-05
	I02+ v2.1 - Respiratory effects - Midpoint [kg PM2.5-Eq. to air]	0.000448174
	I02+ v2.1 - Terrestrial acidification/nutrification - Midpoint [kg SO2-Eq. to air]	0.00770958
	I02+ v2.1 - Terrestrial ecotoxicity - Midpoint [kg TEG-Eq. to soil]	0.769537
ReCiPe 1.07	ReCiPe 1.07	0
	ReCiPe 1.07 Endpoint (H) - Agricultural land occupation [species.yr]	1.33187e-10
	ReCiPe 1.07 Endpoint (H) - Climate change Ecosystems [species.yr]	5.93559e-09
	ReCiPe 1.07 Endpoint (H) - Climate change Human Health [DALY]	1.04804e-06
	ReCiPe 1.07 Endpoint (H) - Fossil depletion [$]	0.0360684
	ReCiPe 1.07 Endpoint (H) - Freshwater ecotoxicity [species.yr]	7.2438e-12
	ReCiPe 1.07 Endpoint (H) - Freshwater eutrophication [species.yr]	2.52718e-11
	ReCiPe 1.07 Endpoint (H) - Human toxicity [DALY]	2.16029e-08
	ReCiPe 1.07 Endpoint (H) - Ionising radiation [DALY]	8.02301e-08
	ReCiPe 1.07 Endpoint (H) - Marine ecotoxicity [species.yr]	1.44641e-12
	ReCiPe 1.07 Endpoint (H) - Metal depletion [$]	0.000159223
	ReCiPe 1.07 Endpoint (H) - Natural land transformation [species.yr]	8.49909e-11
	ReCiPe 1.07 Endpoint (H) - Ozone depletion [DALY]	9.75833e-11
	ReCiPe 1.07 Endpoint (H) - Particulate matter formation [DALY]	2.15758e-07
	ReCiPe 1.07 Endpoint (H) - Photochemical oxidant formation [DALY]	4.99917e-11
	ReCiPe 1.07 Endpoint (H) - Terrestrial acidification [species.yr]	1.65603e-11
	ReCiPe 1.07 Endpoint (H) - Terrestrial ecotoxicity [species.yr]	3.81559e-12
	ReCiPe 1.07 Endpoint (H) - Urban land occupation [species.yr]	4.48642e-11
	ReCiPe 1.07 Midpoint (H) - Agricultural land occupation [m2a]	0.011103
	ReCiPe 1.07 Midpoint (H) - Climate change [kg CO2-Equiv.]	0.748598
	ReCiPe 1.07 Midpoint (H) - Fossil depletion [kg oil eq]	0.218596
	ReCiPe 1.07 Midpoint (H) - Freshwater ecotoxicity [kg 1,4-DB eq]	0.00841219
	ReCiPe 1.07 Midpoint (H) - Freshwater eutrophication [kg P eq]	0.000569263
	ReCiPe 1.07 Midpoint (H) - Human toxicity [kg 1,4-DB eq]	0.393977
	ReCiPe 1.07 Midpoint (H) - Ionising radiation [kg U235 eq]	4.89146
	ReCiPe 1.07 Midpoint (H) - Marine ecotoxicity [kg 1,4-DB eq]	0.00821013
	ReCiPe 1.07 Midpoint (H) - Marine eutrophication [kg N-Equiv.]	0.000159357
	ReCiPe 1.07 Midpoint (H) - Metal depletion [kg Fe eq]	0.00222636
	ReCiPe 1.07 Midpoint (H) - Natural land transformation [m2]	4.33652e-05
	ReCiPe 1.07 Midpoint (H) - Ozone depletion [kg CFC-11 eq]	3.66462e-08
	ReCiPe 1.07 Midpoint (H) - Particulate matter formation [kg PM10 eq]	0.000829838
	ReCiPe 1.07 Midpoint (H) - Photochemical oxidant formation [kg NMVOC]	0.00128186
	ReCiPe 1.07 Midpoint (H) - Terrestrial acidification [kg SO2 eq]	0.00285522
	ReCiPe 1.07 Midpoint (H) - Terrestrial ecotoxicity [kg 1,4-DB eq]	2.54852e-05
	ReCiPe 1.07 Midpoint (H) - Urban land occupation [m2a]	0.00216526
	ReCiPe 1.07 Midpoint (H) - Water depletion [m3]	0.525375
TRACI 2.1	TRACI 2.1	0
	TRACI 2.1, Acidification Air [kg SO2-Equiv.]	0.0030943
	TRACI 2.1, Acidification Water [kg SO2-Equiv.]	3.07561e-07
	TRACI 2.1, Ecotoxicity (recommended) [CTUeco]	7.41294e-05
	TRACI 2.1, Eutrophication Air [kg N-Equiv.]	4.36525e-05
	TRACI 2.1, Eutrophication Water [kg N-Equiv.]	0.0042372
	TRACI 2.1, Global Warming Air [kg CO2-Equiv.]	0.748501
	TRACI 2.1, Human Health Particulate Air [kg PM2,5-Equiv.]	0.000395766
	TRACI 2.1, Human toxicity, cancer (recommended) [CTUh]	1.22233e-11
	TRACI 2.1, Human toxicity, non-canc. (recommended) [CTUh]	3.84987e-12
	TRACI 2.1, Ozone Depletion Air [kg CFC 11-Equiv.]	4.33942e-08
	TRACI 2.1, Resources, Fossil fuels [MJ surplus energy]	0.615428
	TRACI 2.1, Smog Air [kg O3-Equiv.]	0.0246135

## Sheet: 5. Apple liquid flavour
		5. Apple liquid flavour
CML 2001 - Nov. 2010	CML 2001 - Nov. 2010	0
	CML2001 - Nov. 2010, Abiotic Depletion (ADP elements) [kg Sb-Equiv.]	1.47494e-08
	CML2001 - Nov. 2010, Abiotic Depletion (ADP fossil) [MJ]	4.1964
	CML2001 - Nov. 2010, Acidification Potential (AP) [kg SO2-Equiv.]	0.000240866
	CML2001 - Nov. 2010, Eutrophication Potential (EP) [kg Phosphate-Equiv.]	0.000280118
	CML2001 - Nov. 2010, Freshwater Aquatic Ecotoxicity Pot. (FAETP inf.) [kg DCB-Equiv.]	0.0411913
	CML2001 - Nov. 2010, Global Warming Potential (GWP 100 years) [kg CO2-Equiv.]	0.26626
	CML2001 - Nov. 2010, Global Warming Potential, excl biogenic carbon (GWP 100 years) [kg CO2-Equiv.]	0.266404
	CML2001 - Nov. 2010, Human Toxicity Potential (HTP inf.) [kg DCB-Equiv.]	0.0316242
	CML2001 - Nov. 2010, Marine Aquatic Ecotoxicity Pot. (MAETP inf.) [kg DCB-Equiv.]	108.186
	CML2001 - Nov. 2010, Ozone Layer Depletion Potential (ODP, steady state) [kg R11-Equiv.]	3.18767e-08
	CML2001 - Nov. 2010, Photochem. Ozone Creation Potential (POCP) [kg Ethene-Equiv.]	4.34904e-05
	CML2001 - Nov. 2010, Terrestric Ecotoxicity Potential (TETP inf.) [kg DCB-Equiv.]	0.000204962
Impact 2002+	Impact 2002+	0
	I02+ v2.1 - Aquatic acidification - Midpoint [kg SO2-Eq. to air]	0.000128987
	I02+ v2.1 - Aquatic ecotoxicity - Midpoint [kg TEG-Eq. to water]	436.332
	I02+ v2.1 - Aquatic eutrophication - Midpoint [kg PO4-Eq. to water]	0.000245835
	I02+ v2.1 - Carcinogens - Midpoint [kg C2H3Cl-Eq. to air]	0.000370579
	I02+ v2.1 - Global warming 500yr - Midpoint [kg CO2-Eq. to air]	0.25499
	I02+ v2.1 - Ionizing radiation - Midpoint [Bq C-14-Eq. to air]	2.77416
	I02+ v2.1 - Non-carcinogens - Midpoint [kg C2H3Cl-Eq. to air]	0.004811
	I02+ v2.1 - Ozone layer depletion - Midpoint [kg CFC-11-Eq. to air]	3.18767e-08
	I02+ v2.1 - Photochemical oxidation - Midpoint [kg C2H4-Eq. to air]	4.09778e-05
	I02+ v2.1 - Respiratory effects - Midpoint [kg PM2.5-Eq. to air]	4.27744e-05
	I02+ v2.1 - Terrestrial acidification/nutrification - Midpoint [kg SO2-Eq. to air]	0.00111274
	I02+ v2.1 - Terrestrial ecotoxicity - Midpoint [kg TEG-Eq. to soil]	0.148917
ReCiPe 1.07	ReCiPe 1.07	0
	ReCiPe 1.07 Endpoint (H) - Agricultural land occupation [species.yr]	1.10709e-11
	ReCiPe 1.07 Endpoint (H) - Climate change Ecosystems [species.yr]	2.11216e-09
	ReCiPe 1.07 Endpoint (H) - Climate change Human Health [DALY]	3.72941e-07
	ReCiPe 1.07 Endpoint (H) - Fossil depletion [$]	0.0151748
	ReCiPe 1.07 Endpoint (H) - Freshwater ecotoxicity [species.yr]	9.46716e-13
	ReCiPe 1.07 Endpoint (H) - Freshwater eutrophication [species.yr]	3.60125e-12
	ReCiPe 1.07 Endpoint (H) - Human toxicity [DALY]	2.14805e-09
	ReCiPe 1.07 Endpoint (H) - Ionising radiation [DALY]	1.00573e-07
	ReCiPe 1.07 Endpoint (H) - Marine ecotoxicity [species.yr]	1.96121e-13
	ReCiPe 1.07 Endpoint (H) - Metal depletion [$]	7.36957e-05
	ReCiPe 1.07 Endpoint (H) - Natural land transformation [species.yr]	5.0563e-11
	ReCiPe 1.07 Endpoint (H) - Ozone depletion [DALY]	8.37868e-11
	ReCiPe 1.07 Endpoint (H) - Particulate matter formation [DALY]	1.96964e-08
	ReCiPe 1.07 Endpoint (H) - Photochemical oxidant formation [DALY]	1.02455e-11
	ReCiPe 1.07 Endpoint (H) - Terrestrial acidification [species.yr]	1.29047e-12
	ReCiPe 1.07 Endpoint (H) - Terrestrial ecotoxicity [species.yr]	9.8587e-13
	ReCiPe 1.07 Endpoint (H) - Urban land occupation [species.yr]	5.79052e-12
	ReCiPe 1.07 Midpoint (H) - Agricultural land occupation [m2a]	0.00092224
	ReCiPe 1.07 Midpoint (H) - Climate change [kg CO2-Equiv.]	0.266386
	ReCiPe 1.07 Midpoint (H) - Fossil depletion [kg oil eq]	0.0919686
	ReCiPe 1.07 Midpoint (H) - Freshwater ecotoxicity [kg 1,4-DB eq]	0.0010994
	ReCiPe 1.07 Midpoint (H) - Freshwater eutrophication [kg P eq]	8.11203e-05
	ReCiPe 1.07 Midpoint (H) - Human toxicity [kg 1,4-DB eq]	0.0514959
	ReCiPe 1.07 Midpoint (H) - Ionising radiation [kg U235 eq]	6.13121
	ReCiPe 1.07 Midpoint (H) - Marine ecotoxicity [kg 1,4-DB eq]	0.00111332
	ReCiPe 1.07 Midpoint (H) - Marine eutrophication [kg N-Equiv.]	2.4352e-05
	ReCiPe 1.07 Midpoint (H) - Metal depletion [kg Fe eq]	0.00103038
	ReCiPe 1.07 Midpoint (H) - Natural land transformation [m2]	2.54357e-05
	ReCiPe 1.07 Midpoint (H) - Ozone depletion [kg CFC-11 eq]	3.18773e-08
	ReCiPe 1.07 Midpoint (H) - Particulate matter formation [kg PM10 eq]	7.57554e-05
	ReCiPe 1.07 Midpoint (H) - Photochemical oxidant formation [kg NMVOC]	0.000262707
	ReCiPe 1.07 Midpoint (H) - Terrestrial acidification [kg SO2 eq]	0.000222494
	ReCiPe 1.07 Midpoint (H) - Terrestrial ecotoxicity [kg 1,4-DB eq]	6.57394e-06
	ReCiPe 1.07 Midpoint (H) - Urban land occupation [m2a]	0.000279465
	ReCiPe 1.07 Midpoint (H) - Water depletion [m3]	0.181587
TRACI 2.1	TRACI 2.1	0
	TRACI 2.1, Acidification Air [kg SO2-Equiv.]	0.000253661
	TRACI 2.1, Acidification Water [kg SO2-Equiv.]	6.30691e-08
	TRACI 2.1, Ecotoxicity (recommended) [CTUeco]	2.94179e-05
	TRACI 2.1, Eutrophication Air [kg N-Equiv.]	8.01134e-06
	TRACI 2.1, Eutrophication Water [kg N-Equiv.]	0.000605236
	TRACI 2.1, Global Warming Air [kg CO2-Equiv.]	0.266305
	TRACI 2.1, Human Health Particulate Air [kg PM2,5-Equiv.]	3.16658e-05
	TRACI 2.1, Human toxicity, cancer (recommended) [CTUh]	5.50397e-12
	TRACI 2.1, Human toxicity, non-canc. (recommended) [CTUh]	1.36879e-12
	TRACI 2.1, Ozone Depletion Air [kg CFC 11-Equiv.]	3.74626e-08
	TRACI 2.1, Resources, Fossil fuels [MJ surplus energy]	0.497082
	TRACI 2.1, Smog Air [kg O3-Equiv.]	0.00461286

## Sheet: 6. Biscuit Shortcake
		6. Biscuit shortcake
CML 2001 - Nov. 2010	CML 2001 - Nov. 2010	0
	CML2001 - Nov. 2010, Abiotic Depletion (ADP elements) [kg Sb-Equiv.]	2.70779e-08
	CML2001 - Nov. 2010, Abiotic Depletion (ADP fossil) [MJ]	6.91598
	CML2001 - Nov. 2010, Acidification Potential (AP) [kg SO2-Equiv.]	0.00126939
	CML2001 - Nov. 2010, Eutrophication Potential (EP) [kg Phosphate-Equiv.]	0.000423045
	CML2001 - Nov. 2010, Freshwater Aquatic Ecotoxicity Pot. (FAETP inf.) [kg DCB-Equiv.]	0.0626841
	CML2001 - Nov. 2010, Global Warming Potential (GWP 100 years) [kg CO2-Equiv.]	0.413045
	CML2001 - Nov. 2010, Global Warming Potential, excl biogenic carbon (GWP 100 years) [kg CO2-Equiv.]	0.41396
	CML2001 - Nov. 2010, Human Toxicity Potential (HTP inf.) [kg DCB-Equiv.]	0.0769663
	CML2001 - Nov. 2010, Marine Aquatic Ecotoxicity Pot. (MAETP inf.) [kg DCB-Equiv.]	327.167
	CML2001 - Nov. 2010, Ozone Layer Depletion Potential (ODP, steady state) [kg R11-Equiv.]	1.7527e-08
	CML2001 - Nov. 2010, Photochem. Ozone Creation Potential (POCP) [kg Ethene-Equiv.]	8.74471e-05
	CML2001 - Nov. 2010, Terrestric Ecotoxicity Potential (TETP inf.) [kg DCB-Equiv.]	0.000598022
Impact 2002+	Impact 2002+	0
	I02+ v2.1 - Aquatic acidification - Midpoint [kg SO2-Eq. to air]	0.000800557
	I02+ v2.1 - Aquatic ecotoxicity - Midpoint [kg TEG-Eq. to water]	614.995
	I02+ v2.1 - Aquatic eutrophication - Midpoint [kg PO4-Eq. to water]	0.000306843
	I02+ v2.1 - Carcinogens - Midpoint [kg C2H3Cl-Eq. to air]	0.000864237
	I02+ v2.1 - Global warming 500yr - Midpoint [kg CO2-Eq. to air]	0.396333
	I02+ v2.1 - Ionizing radiation - Midpoint [Bq C-14-Eq. to air]	16.2537
	I02+ v2.1 - Non-carcinogens - Midpoint [kg C2H3Cl-Eq. to air]	0.00964186
	I02+ v2.1 - Ozone layer depletion - Midpoint [kg CFC-11-Eq. to air]	1.7527e-08
	I02+ v2.1 - Photochemical oxidation - Midpoint [kg C2H4-Eq. to air]	3.62646e-05
	I02+ v2.1 - Respiratory effects - Midpoint [kg PM2.5-Eq. to air]	0.000208997
	I02+ v2.1 - Terrestrial acidification/nutrification - Midpoint [kg SO2-Eq. to air]	0.00441385
	I02+ v2.1 - Terrestrial ecotoxicity - Midpoint [kg TEG-Eq. to soil]	0.513332
ReCiPe 1.07	ReCiPe 1.07	0
	ReCiPe 1.07 Endpoint (H) - Agricultural land occupation [species.yr]	7.81222e-11
	ReCiPe 1.07 Endpoint (H) - Climate change Ecosystems [species.yr]	3.28203e-09
	ReCiPe 1.07 Endpoint (H) - Climate change Human Health [DALY]	5.79502e-07
	ReCiPe 1.07 Endpoint (H) - Fossil depletion [$]	0.0206072
	ReCiPe 1.07 Endpoint (H) - Freshwater ecotoxicity [species.yr]	1.32955e-12
	ReCiPe 1.07 Endpoint (H) - Freshwater eutrophication [species.yr]	4.49343e-12
	ReCiPe 1.07 Endpoint (H) - Human toxicity [DALY]	7.67857e-09
	ReCiPe 1.07 Endpoint (H) - Ionising radiation [DALY]	8.91303e-07
	ReCiPe 1.07 Endpoint (H) - Marine ecotoxicity [species.yr]	2.90387e-13
	ReCiPe 1.07 Endpoint (H) - Metal depletion [$]	0.000122861
	ReCiPe 1.07 Endpoint (H) - Natural land transformation [species.yr]	4.60193e-11
	ReCiPe 1.07 Endpoint (H) - Ozone depletion [DALY]	4.4811e-11
	ReCiPe 1.07 Endpoint (H) - Particulate matter formation [DALY]	9.61783e-08
	ReCiPe 1.07 Endpoint (H) - Photochemical oxidant formation [DALY]	3.00764e-11
	ReCiPe 1.07 Endpoint (H) - Terrestrial acidification [species.yr]	6.63904e-12
	ReCiPe 1.07 Endpoint (H) - Terrestrial ecotoxicity [species.yr]	3.95676e-12
	ReCiPe 1.07 Endpoint (H) - Urban land occupation [species.yr]	3.23536e-11
	ReCiPe 1.07 Midpoint (H) - Agricultural land occupation [m2a]	0.00651209
	ReCiPe 1.07 Midpoint (H) - Climate change [kg CO2-Equiv.]	0.41393
	ReCiPe 1.07 Midpoint (H) - Fossil depletion [kg oil eq]	0.124892
	ReCiPe 1.07 Midpoint (H) - Freshwater ecotoxicity [kg 1,4-DB eq]	0.00154397
	ReCiPe 1.07 Midpoint (H) - Freshwater eutrophication [kg P eq]	0.000101217
	ReCiPe 1.07 Midpoint (H) - Human toxicity [kg 1,4-DB eq]	0.0796131
	ReCiPe 1.07 Midpoint (H) - Ionising radiation [kg U235 eq]	54.3415
	ReCiPe 1.07 Midpoint (H) - Marine ecotoxicity [kg 1,4-DB eq]	0.00164873
	ReCiPe 1.07 Midpoint (H) - Marine eutrophication [kg N-Equiv.]	4.92626e-05
	ReCiPe 1.07 Midpoint (H) - Metal depletion [kg Fe eq]	0.00171759
	ReCiPe 1.07 Midpoint (H) - Natural land transformation [m2]	2.33431e-05
	ReCiPe 1.07 Midpoint (H) - Ozone depletion [kg CFC-11 eq]	1.75288e-08
	ReCiPe 1.07 Midpoint (H) - Particulate matter formation [kg PM10 eq]	0.000369917
	ReCiPe 1.07 Midpoint (H) - Photochemical oxidant formation [kg NMVOC]	0.000771218
	ReCiPe 1.07 Midpoint (H) - Terrestrial acidification [kg SO2 eq]	0.00114466
	ReCiPe 1.07 Midpoint (H) - Terrestrial ecotoxicity [kg 1,4-DB eq]	2.6386e-05
	ReCiPe 1.07 Midpoint (H) - Urban land occupation [m2a]	0.00156147
	ReCiPe 1.07 Midpoint (H) - Water depletion [m3]	0.516155
TRACI 2.1	TRACI 2.1	0
	TRACI 2.1, Acidification Air [kg SO2-Equiv.]	0.0012499
	TRACI 2.1, Acidification Water [kg SO2-Equiv.]	3.96956e-07
	TRACI 2.1, Ecotoxicity (recommended) [CTUeco]	7.90136e-05
	TRACI 2.1, Eutrophication Air [kg N-Equiv.]	2.94749e-05
	TRACI 2.1, Eutrophication Water [kg N-Equiv.]	0.000769654
	TRACI 2.1, Global Warming Air [kg CO2-Equiv.]	0.413898
	TRACI 2.1, Human Health Particulate Air [kg PM2,5-Equiv.]	0.000191118
	TRACI 2.1, Human toxicity, cancer (recommended) [CTUh]	6.57147e-12
	TRACI 2.1, Human toxicity, non-canc. (recommended) [CTUh]	2.91132e-12
	TRACI 2.1, Ozone Depletion Air [kg CFC 11-Equiv.]	2.0743e-08
	TRACI 2.1, Resources, Fossil fuels [MJ surplus energy]	0.476455
	TRACI 2.1, Smog Air [kg O3-Equiv.]	0.0161107

[truncated: 68 more sheets: 7. Blackcurrant liq flav, 8. Blackcurrant liq flav, 9. Blackcurrant liq flav, 10. Polypropylene film, 11. Polypropylene film, 12. Polypropylene film, 13. Polypropylene film, 14. BOPP metal film, 15. Cocoa butter (bean site), 16. Cocoa butter (non-bean site, 17. Coconut powder, 18. Corrugated board (SF), 19. Corrugated board (SF), 20. Corrugated board (SF), 21. Corrugated board (SF), 22. Flour wheat, 23. Flour wheat wholemeal, 24. Flour whole oats, 25. Gelatine powder, 26. Granulated sugar …]
